# Supplementary material for: Selection of possible signature peptides for the detection of bovine lactoferrin in infant formulas by LC-MS/MS
Source: PLoS One. 2017 Sep 19;12(9):e0184152. doi: 10.1371/journal.pone.0184152 (PMC5604936; doi:10.1371/journal.pone.0184152)
Supplement: S2 File — (XLS) [file pone.0184152.s002.xls]

## Sheet: Sheet1
	pep-ETTVFENLPEK								pep-LRPVAAEIYGTK
	SD	1nM	5nM	10nM	20nM	50nM	100nM		SD	1nM	5nM	10nM	20nM	50nM	100nM
		37	199	457	954	2611	4958			9	46	80	143	346	634
		35	210	490	979	2504	4891			14	32	67	154	340	588
		38	224	499	997	2465	4745			11	36	80	157	340	623
	average	36.6667	211	482	976.667	2526.67	4864.67		average	11.3333	38	75.6667	151.333	342	615
	repeatability	area	concentration	area	concentration	area	concentration
	sample1	137	2.88918	781	16.0144	2012	41.103
	sample2	142	2.99108	757	15.5252	1998	40.8177
	sample3	139	2.92994	653	13.4056	2108	43.0596
	sample4	124	2.62423	739	15.1584	1979	40.4304
	sample5	141	2.9707	823	16.8703	2085	42.5908
	sample6	147	3.09298	789	16.1774	2011	41.0826
	SD		0.158743		1.19174		1.05472
	average		2.91635		15.5252		41.514
	RSD		5.4432		7.67616		2.54064
	Recovery	1.5nm					7.5nm					35nm
	area	1137	1140	1134	1139	1135	1394	1406	1385	1410	1383	2635	2538	2526	2501	2646
	removing background	59	62	56	61	57	316	328	307	332	305	1557	1460	1448	1423	1568
	concentration	1.29948	1.36062	1.23834	1.34024	1.25872	6.53733	6.78189	6.3539	6.86342	6.31314	31.8298	29.8529	29.6083	29.0988	32.054
	recovery	86.6322	90.7083	82.556	89.3496	83.9147	87.1643	90.4253	84.7187	91.5122	84.1752	90.9423	85.2939	84.5951	83.1394	91.5828
		SD	3.46405				SD	3.29807					SD	3.8756
		average	86.6322				average	87.5991					average	87.1107
		RSD	3.99858				RSD	3.76495					RSD	4.44905
	Control Samples	1	1072
		2	1097
		3	1065
		average	1078
	precision			R	C(IS)	average	SD	RSD(intra)	average	RSD(inter)
	QC-3.5nM day1	148	556	0.266187	3.89971	3.50654	0.118733	3.52261	3.3706
		130	499	0.260521	3.8279	3.2872
		127	470	0.270213	3.95073	3.31805				3.203
	day2	121	481	0.251559	3.71431	3.1387	0.0874771	2.71884	3.21744	0.175269
		129	485	0.265979	3.89708	3.3116				5.47203
		124	483	0.256729	3.77983	3.20203
	day3	110	502	0.219124	3.30321	2.82106	0.175947	5.82423	3.02095
		120	489	0.245399	3.63623	3.08947		4.02189
		120	470	0.255319	3.76197	3.15234
	QC-15nM day1	641	488	1.31352	17.1739	15.1675	0.73581	5.05721	14.5497
		591	506	1.16798	15.3293	13.7357
		632	501	1.26148	16.5143	14.746				14.1847
	day2	571	485	1.17732	15.4477	13.591	0.66335	4.81419	13.7791	0.386934
		615	491	1.25255	16.4011	14.5161				2.72783
		565	500	1.13	14.8479	13.23
	day3	598	499	1.1984	15.7148	13.9997	0.196037	1.37808	14.2254
		591	467	1.26552	16.5656	14.3538		3.74983
		608	493	1.23327	16.1567	14.3226
	QC-75nM	3347	487	6.87269	87.6323	77.9718	0.622255	0.792999	78.4686
		3379	492	6.86789	87.5714	78.2674
		3343	473	7.06765	90.1033	79.1665				77.3832
	day2	3250	474	6.85654	87.4276	76.881	1.14369	1.50383	76.0519	1.22696
		3235	474	6.82489	87.0265	76.5276				1.58556
		3182	480	6.62917	84.5458	74.7471
	day3	3082	431	7.15081	91.1573	77.0338	0.854766	1.10109	77.629
		3210	460	6.97826	88.9704	77.2447		1.13264
		3234	452	7.15487	91.2087	78.6085
	samples
	Brand1-蒙牛
		Area	IS	R	nm	g/100g	g/100ml
	I	233	475	0.490526	6.74305	52.5958	6.83062
	II	313	412	0.759709	10.1547	79.2069	10.2866
	III	281	465	0.604301	8.18506	63.8435	8.29136
	Brand2-伊利
		Area
	I	300	600	0.5	6.86312	53.5323	6.95225
	II	211	417	0.505995	6.9391	54.125	7.02922
	III	234	386	0.606218	8.20935	64.0329	8.31596
	IV	281	334	0.841317	11.1891	87.2747	11.3344
	Brand3-贝因美
		Area
	I	300	515	0.582524	7.90905	61.6906	8.01177
	II	307	506	0.606719	8.21571	64.0825	8.32241
	III	274	487	0.562628	7.65689	59.7237	7.75633
	IV	303	411	0.737226	9.86979	76.9843	9.99797
	Brand4-辉山
		Area
	I	480	485	0.989691	13.0696	101.943	13.2393
	II	620	514	1.20623	15.814	123.349	16.0194
	III	640	432	1.48148	19.3027	150.561	19.5534
	IV	279	372	0.75	10.0317	78.2471	10.162
